# Supplementary material for: The Banana MaWRKY18, MaWRKY45, MaWRKY60 and MaWRKY70 Genes Encode Functional Transcription Factors and Display Differential Expression in Response to Defense Phytohormones
Source: Genes (Basel). 2022 Oct 18;13(10):1891. doi: 10.3390/genes13101891 (PMC9602068; doi:10.3390/genes13101891)
Supplement: Supplementary file 1 [file genes-13-01891-s001.zip]

Archive with 1 entries (1 files):
- genes-1943520-supplementary.pdf
